# Supplementary material for: Genome-Wide and Candidate Gene Association Study of Cigarette Smoking Behaviors
Source: PLoS One. 2009 Feb 27;4(2):e4653. doi: 10.1371/journal.pone.0004653 (PMC2644817; doi:10.1371/journal.pone.0004653)
Supplement: Table S1 — (0.04 MB XLS) [file pone.0004653.s001.xls]

## Sheet: Sheet1
Gene	Chromosome	Category
ACP1	2	Other
ADCY1	7	Intracellular Signaling Proteins
ADCY2	5	Intracellular Signaling Proteins
ADCY3	2	Intracellular Signaling Proteins
ADCY4	14	Intracellular Signaling Proteins
ADCY5	3	Intracellular Signaling Proteins
ADCY6	12	Intracellular Signaling Proteins
ADCY7	16	Intracellular Signaling Proteins
ADCY8	8	Intracellular Signaling Proteins
ADCY9	16	Intracellular Signaling Proteins
ADD3	10	Scaffolding and Cellular Transport
ADH1A	4	Alcohol Dehydrogenase System
ADH1B	4	Alcohol Dehydrogenase System
ADH1C	4	Alcohol Dehydrogenase System
ADH4	4	Alcohol Dehydrogenase System
ADH5	4	Alcohol Dehydrogenase System
ADH6	4	Alcohol Dehydrogenase System
ADH7	4	Alcohol Dehydrogenase System
ADORA1	1	Other
ADRA1A	8	Norepinephrine System
ADRB2	5	Norepinephrine System
ADRBK2	22	Norepinephrine System
ALDH1A1	9	Aldehyde Dehydrogenase System
ALDH1A3	15	Aldehyde Dehydrogenase System
ALDH2	12	Aldehyde Dehydrogenase System
ANKK1	11	Dopamine System
AOX1	2	Other
ARRB1	11	Scaffolding and Cellular Transport
ARRB2	17	Scaffolding and Cellular Transport
ATM	11	Cell Cycle Control
AVPR1A	12	Other
BAG1	9	Cell Cycle Control
BDNF	11	Hypothalamic-Pituitary Adrenal Axis
BZRP	22	Other
CACNA1G	17	Low-Voltage-Activated Calcium Channels
CACNA1H	16	Low-Voltage-Activated Calcium Channels
CACNA1I	22	Low-Voltage-Activated Calcium Channels
CALM1	14	Calmodulin System
CALM2	2	Calmodulin System
CAMK1	3	Calmodulin System
CAMK2A	5	Intracellular Signaling Proteins
CAMK2B	7	Intracellular Signaling Proteins
CAMK2D	4	Calmodulin System
CAMK2G	10	Calmodulin System
CAMK4	5	Calmodulin System
CASK	X	Calmodulin System
CCK	3	Neuropeptide
CCKBR	11	Neuropeptide
CDC37L1	9	Cell Cycle Control
CDH10	5	Cell Cell Adhesion
CDH6	5	Cell Cell Adhesion
CES1	16	Other
CHRM1	11	Muscarinic Receptors
CHRM2	7	Muscarinic Receptors
CHRM3	1	Muscarinic Receptors
CHRNA1	2	Nicotinic Receptors
CHRNA10	11	Nicotinic Receptors
CHRNA2	8	Nicotinic Receptors
CHRNA3	15	Nicotinic Receptors
CHRNA4	20	Nicotinic Receptors
CHRNA5	15	Nicotinic Receptors
CHRNA6	8	Nicotinic Receptors
CHRNA7	15	Nicotinic Receptors
CHRNA9	4	Nicotinic Receptors
CHRNB1	17	Nicotinic Receptors
CHRNB2	1	Nicotinic Receptors
CHRNB3	8	Nicotinic Receptors
CHRNB4	15	Nicotinic Receptors
CHRND	2	Nicotinic Receptors
CHRNE	17	Nicotinic Receptors
CHRNG	2	Nicotinic Receptors
CLOCK	4	Other
CLTC	17	Scaffolding and Cellular Transport
CLTCL1	22	Scaffolding and Cellular Transport
CNR1	6	Endocannabinoid System
CNR2	1	Endocannabinoid System
COMT	22	Dopamine System
CREB1	2	Intracellular Signaling Proteins
CREBBP	16	Intracellular Signaling Proteins
CRH	8	Hypothalamic-Pituitary Adrenal Axis
CRHR1	17	Hypothalamic-Pituitary Adrenal Axis
CRHR2	7	Hypothalamic-Pituitary Adrenal Axis
CTNNA3	10	Cell Cell Adhesion
CTSB	8	Other
CTSC	11	Other
CXCR4	2	Neuropeptide
CYP2A6	19	Cytochrome P450 System
CYP2B6	19	Cytochrome P450 System
CYP2C19	10	Cytochrome P450 System
CYP2D6	22	Cytochrome P450 System
CYP2E1	10	Cytochrome P450 System
CYP2J2	1	Endocannabinoid System
DAO	12	Glutamatergic System
DAPP1	4	Intracellular Signaling Proteins
DBH	9	Dopamine System
DBI	2	GABA System
DDC	7	Dopamine System
DGK1	7	Intracellular Signaling Proteins
DNM1	9	Scaffolding and Cellular Transport
DNM2	19	Scaffolding and Cellular Transport
DRD1	5	Dopamine System
DRD2	11	Dopamine System
DRD3	3	Dopamine System
DRD4	11	Dopamine System
DRD5	4	Dopamine System
DUSP10	1	Intracellular Signaling Proteins
DUSP4	8	Intracellular Signaling Proteins
DUSP5	10	Intracellular Signaling Proteins
FAAH	1	Endocannabinoid System
FBXL17	5	Cell Cycle Control
FDFT1	8	Other
FKBP5	6	Hypothalamic-Pituitary Adrenal Axis
FMO1	1	Dimethylaniline Monooxygenase System
FMO2	1	Dimethylaniline Monooxygenase System
FMO3	1	Dimethylaniline Monooxygenase System
FMO4	1	Dimethylaniline Monooxygenase System
FMO5	1	Dimethylaniline Monooxygenase System
FOSB	19	Dopamine System
FTO	16	Hypothalamic-Pituitary Adrenal Axis
GABRA1	5	GABA System
GABRA2	4	GABA System
GABRA3	X	GABA System
GABRA4	4	GABA System
GABRA5	15	GABA System
GABRA6	5	GABA System
GABRB1	4	GABA System
GABRB2	5	GABA System
GABRB3	15	GABA System
GABRD	1	GABA System
GABRE	X	GABA System
GABRG2	5	GABA System
GABRR1	6	GABA System
GAD1	2	Glutamatergic System
GFAP	17	Scaffolding and Cellular Transport
GHRL	3	Hypothalamic-Pituitary Adrenal Axis
GPR1	2	Other
GPR3	1	Other
GPR51	9	GABA System
GRIA3	X	Glutamatergic System
GRIA4	11	Glutamatergic System
GRID2	4	Glutamatergic System
GRIK1	21	Glutamatergic System
GRIK2	6	Glutamatergic System
GRIN2A	16	Glutamatergic System
GRIN2B	12	Glutamatergic System
GRIN2C	17	Glutamatergic System
GRIN3A	9	Glutamatergic System
GRK6	5	Intracellular Signaling Proteins
GRM1	6	Glutamatergic System
GRM2	3	Glutamatergic System
GRM3	7	Glutamatergic System
GRM4	6	Glutamatergic System
GRM5	11	Glutamatergic System
GRM6	5	Glutamatergic System
GRM7	3	Glutamatergic System
GRM8	7	Glutamatergic System
GRPR	X	Other
GSTM1	1	Phase II
GSTT1	22	Phase II
HSPCA	14	Other
HTR1A	5	Serotonin System
HTR1B	6	Serotonin System
HTR1D	1	Serotonin System
HTR1E	6	Serotonin System
HTR1F	3	Serotonin System
HTR2A	13	Serotonin System
HTR2B	2	Serotonin System
HTR2C	X	Serotonin System
HTR3A	11	Serotonin System
HTR3B	11	Serotonin System
HTR5A	7	Serotonin System
HTR7	10	Serotonin System
ITGB3BP	1	Other
ITPKB	1	Other
JAK2	9	Intracellular Signaling Proteins
JAK3	19	Intracellular Signaling Proteins
JAZF1	7	Zinc Finger
JJAZ1	17	Zinc Finger
KCNA10	1	Voltage-Gated Potassium Channels
KCNA3	1	Voltage-Gated Potassium Channels
KCNA4	11	Voltage-Gated Potassium Channels
KCNA5	12	Voltage-Gated Potassium Channels
KCNAB1	3	Voltage-Gated Potassium Channels
KCNAB2	1	Voltage-Gated Potassium Channels
KCNB1	20	Voltage-Gated Potassium Channels
KCNB2	8	Voltage-Gated Potassium Channels
KCNC1	11	Voltage-Gated Potassium Channels
KCNC4	1	Voltage-Gated Potassium Channels
KCND1	X	Voltage-Gated Potassium Channels
KCND3	1	Voltage-Gated Potassium Channels
KCNG1	20	Voltage-Gated Potassium Channels
KCNG4	16	Voltage-Gated Potassium Channels
KCNJ1	11	Inwardly-Rectifying Potassium Channels
KCNJ10	1	Inwardly-Rectifying Potassium Channels
KCNJ12	17	Inwardly-Rectifying Potassium Channels
KCNJ13	2	Inwardly-Rectifying Potassium Channels
KCNJ15	21	Inwardly-Rectifying Potassium Channels
KCNJ16	17	Inwardly-Rectifying Potassium Channels
KCNJ2	17	Inwardly-Rectifying Potassium Channels
KCNJ4	22	Inwardly-Rectifying Potassium Channels
KCNJ5	11	Inwardly-Rectifying Potassium Channels
KCNJ6	21	Inwardly-Rectifying Potassium Channels
KCNMA1	10	Voltage-Dependent Calcium-Activated Potassium Channels
KCNMB2	3	Voltage-Dependent Calcium-Activated Potassium Channels
KCNMB3	3	Voltage-Dependent Calcium-Activated Potassium Channels
KCNMB4	12	Voltage-Dependent Calcium-Activated Potassium Channels
KCNN2	5	Voltage-Dependent Calcium-Activated Potassium Channels
KCNN3	1	Voltage-Dependent Calcium-Activated Potassium Channels
KCNN4	19	Voltage-Dependent Calcium-Activated Potassium Channels
KCNQ2	20	Voltage-Gated Potassium Channels
KCNS1	20	Voltage-Gated Potassium Channels
KCNS3	2	Voltage-Gated Potassium Channels
KCNV1	8	Voltage-Gated Potassium Channels
KCNV2	9	Voltage-Gated Potassium Channels
KMO	1	Serotonin System
LEP	7	Neuropeptide
LEPR	1	Neuropeptide
MAOA	X	Serotonin System
MAOB	X	Serotonin System
MAP2K1	15	Intracellular Signaling Proteins
MAP3K4	6	Intracellular Signaling Proteins
MAPK1	22	Intracellular Signaling Proteins
MAPK4	18	Intracellular Signaling Proteins
MAPK7	17	Intracellular Signaling Proteins
MC2R	18	Hypothalamic-Pituitary Adrenal Axis
MC4R	18	Hypothalamic-Pituitary Adrenal Axis
MOBP	3	Other
MPDZ	9	Serotonin System
MYL2	12	Other
MYL3	3	Other
MYL4	17	Other
MYLK	3	Other
MYLK2	20	Other
NAT1	8	Phase II
NAT2	8	Phase II
NCOA1	2	Other
NFKB1	4	Cell Cycle Control
NPY	7	Neuropeptide
NPY1R	4	Neuropeptide
NPY2R	4	Neuropeptide
NPY5R	4	Neuropeptide
NR1I3	1	Other
NR3C2	4	Hypothalamic-Pituitary Adrenal Axis
NR4A2	2	Dopamine System
NRCAM	7	Scaffolding and Cellular Transport
NRXN1	2	Cell Cell Adhesion
NTRK1	1	Intracellular Signaling Proteins
NTRK2	9	Intracellular Signaling Proteins
OGG1	3	Other
OPCML	11	Opioid and Opioid-Like System
OPRD1	1	Opioid and Opioid-Like System
OPRK1	8	Opioid and Opioid-Like System
OPRM1	6	Opioid and Opioid-Like System
PAK7	20	Other
PBX2	6	Other
PDYN	20	Opioid and Opioid-Like System
PENK	8	Opioid and Opioid-Like System
PIK3C2G	12	Other
PIP5K2A	10	Other
PLP1	X	Other
PNOC	8	Opioid and Opioid-Like System
POMC	2	Opioid and Opioid-Like System
PPID	4	Other
PPP1R1B	17	Intracellular Signaling Proteins
PRKAR2B	7	Intracellular Signaling Proteins
PRKCABP	22	Intracellular Signaling Proteins
PRKCE	2	Intracellular Signaling Proteins
PRL	6	Other
PRLR	5	Other
PTEN	10	Cell Cycle Control
PTGS2	1	Endocannabinoid System
PTK2	8	Intracellular Signaling Proteins
PTPNS1	20	Intracellular Signaling Proteins
RARB	3	Other
RELN	7	Cell Cell Adhesion
RORB	9	Other
RXRG	1	Other
RYR1	19	Other
RYR2	1	Other
RYR3	15	Other
SCN10A	3	Voltage-Gated Sodium Channels
SCN11A	3	Voltage-Gated Sodium Channels
SCN1A	2	Voltage-Gated Sodium Channels
SCN2A2	2	Voltage-Gated Sodium Channels
SCN2B	11	Voltage-Gated Sodium Channels
SCN3B	11	Voltage-Gated Sodium Channels
SCN4A	17	Voltage-Gated Sodium Channels
SCN4B	11	Voltage-Gated Sodium Channels
SCN5A	3	Voltage-Gated Sodium Channels
SCN7A	2	Voltage-Gated Sodium Channels
SCN8A	12	Voltage-Gated Sodium Channels
SCN9A	2	Voltage-Gated Sodium Channels
SGNE1	15	Other
SLC12A6	15	Other
SLC18A2	10	Other
SLC1A1	9	Glutamatergic System
SLC1A2	11	Glutamatergic System
SLC1A3	5	Glutamatergic System
SLC39A8	4	Other
SLC3A1	2	Other
SLC6A1	3	GABA System
SLC6A11	3	GABA System
SLC6A2	16	Norepinephrine System
SLC6A3	5	Dopamine System
SLC6A4	17	Serotonin System
SLC8A1	2	Other
SLC8A2	19	Other
SLCO3A1	15	Other
SNCA	4	Other
SNX5	20	Other
ST13	22	Other
STIP1	11	Other
STX11	6	Scaffolding and Cellular Transport
STX12	1	Scaffolding and Cellular Transport
STX16	20	Scaffolding and Cellular Transport
STX17	9	Scaffolding and Cellular Transport
STX3A	11	Scaffolding and Cellular Transport
STX5A	11	Scaffolding and Cellular Transport
STX6	1	Scaffolding and Cellular Transport
STX8	17	Scaffolding and Cellular Transport
SYT1	12	Scaffolding and Cellular Transport
TACR3	4	Neuropeptide
TAS2R16	7	Taste Receptor System
TAS2R38	7	Taste Receptor System
TAS2R7	12	Taste Receptor System
TDO2	4	Serotonin System
TEBP	12	Other
TF	3	Other
TFRC	3	Other
TH	11	Dopamine System
TNK1	17	Intracellular Signaling Proteins
TPH1	11	Serotonin System
TPH2	12	Serotonin System
TRPC7	21	Other
TRPV1	17	Endocannabinoid System
TRPV4	12	Endocannabinoid System
UGCGL1	2	Other
UGCGL2	13	Other
UGT1A10	2	Uridine Diphosphate Glycosyltransferase
UGT1A5	2	Uridine Diphosphate Glycosyltransferase
UGT1A6	2	Uridine Diphosphate Glycosyltransferase
UGT1A7	2	Uridine Diphosphate Glycosyltransferase
UGT1A8	2	Uridine Diphosphate Glycosyltransferase
UGT2A1	4	Uridine Diphosphate Glycosyltransferase
UGT2B10	4	Uridine Diphosphate Glycosyltransferase
UGT2B17	4	Uridine Diphosphate Glycosyltransferase
UGT2B4	4	Uridine Diphosphate Glycosyltransferase
UGT2B7	4	Uridine Diphosphate Glycosyltransferase
UGT8	4	Uridine Diphosphate Glycosyltransferase
VAMP1	12	Scaffolding and Cellular Transport
VAMP2	17	Scaffolding and Cellular Transport
VAMP4	1	Scaffolding and Cellular Transport
VAMP5	2	Scaffolding and Cellular Transport
VAMP8	2	Scaffolding and Cellular Transport
VAPA	18	Scaffolding and Cellular Transport
VAPB	20	Scaffolding and Cellular Transport
VPS13A	9	Scaffolding and Cellular Transport
ZNF133	20	Zinc Finger
ZNF622	5	Zinc Finger
